# Supplementary material for: Short-term assessment of BCR repertoires of SLE patients after high dose glucocorticoid therapy with high-throughput sequencing
Source: Springerplus. 2016 Jan 26;5:75. doi: 10.1186/s40064-016-1709-4 (PMC4726643; doi:10.1186/s40064-016-1709-4)
Supplement: Supplementary file 3 — 10.1186/s40064-016-1709-4 Putative autoantibody clones. [file 40064_2016_1709_MOESM3_ESM.xlsx]

## Sheet: P1-0
Clone no.	IGHVs	IGHJs	CDR3 AA	CDR3 AA Length	Sequences
84	IGHV3-30	IGHJ4	AKGLVGAIDY	10	attcaccatctccagagacaattccaagaacacgctgtatctgcaaatgaacagcctgagagctgaggacacggctgtgtattactgtgcgaaaggtttagtgggagctattgactactggggccaggga
76	IGHV3-30	IGHJ4	AAASRWELSY	10	attcaccatctccagagacaattccaagaacacgctgtatctgcaaatgaacagcctgagagctgaggacacggctgtgtattactgtgctgcagcatccaggtgggagctttcctactggggccaggga
71	IGHV3-30	IGHJ4	ASSNLYYFDY	10	attcaccatctccagagacaattccaagaacacgctgtatctgcaaatgaacagcctgagagccgaggacacggctgtgtattactgtgcgagctccaacctgtactactttgactactggggccaggga
65	IGHV3-30	IGHJ4	AITGTEYFDY	10	attcaccatctccagagacaattccaagaacacgctgtatctgcaaatgaacagcctgagagctgaggacacggctgtgtattactgtgcgatcactggtaccgaatactttgactactggggccaggga
62	IGHV3-30	IGHJ4	ARDFSSSGDY	10	attcaccatctccagagacaattccaagaacacgctgtatctgcaaatgaacagcctgagagctgaggacacggctgtgtattactgtgcgagagactttagcagcagcggtgactactggggccaggga
60	IGHV3-30	IGHJ4	ARRAPGYFDY	10	attcaccatctccagagacaattccaagaacacactgtatctgcaaatgaacagcctgagagctgaggacacggctgtgtattactgtgcgaggagggcccccggctactttgactactggggccaggga
54	IGHV3-30	IGHJ4	ARAHGGWLDY	10	attcaccatctccagagacaattccaagaacacgctgtatctgcaaatgaacagcctgagagctgaggacacggctgtgtattactgtgcgagagcccacggtggctggcttgactactggggccaggga
50	IGHV3-30	IGHJ4	AKGTYRYFDY	10	attcaccatctccagagacaattccaagaacacgctgtatctgcaaatgaacagcctgagagctgaggacacggctgtgtattactgtgcgaaagggacgtatcggtactttgactactggggccaggga
67	IGHV3-48	IGHJ3	AREPPLGYDMDV	12	catctccagagacaacgccaagaactcactgtatctacaaatgaacagcctgagagccgaggacacggctgtttattactgtgcgagagagccgcctctagggtacgatatggacgtctggggccaaggg
63	IGHV3-48	IGHJ3	AREMGELPDMDV	12	catctccagagacaacgccaagaactcactgtatctgcaaatgaacagcctgagagccgaggacacggctgtttattactgtgcgagagagatgggggagttaccggatatggacgtctggggccaaggg
55	IGHV3-48	IGHJ3	ARGLTSHGGFDV	12	catctccagagacaacgccaagaagtcactctttctgcaaatgaacagtctgagagacgacgacacgggtctttattattgtgcgagagggctcacttcccacgggggtttcgacgtctggggccaaggg
73	IGHV1-3	IGHJ4	ARDPPRRSFDY	11	caccattaccagggacacatccgcgagcacagcctacatggagctgagcagcctgagatctgaagacacggctgtgtattactgtgcgagagatccccccaggcgaagctttgactactggggccaggga
66	IGHV1-3	IGHJ4	ARVGSSGSDDY	11	caccattaccagggacacatccgcgagcacagcctacatggagctgagcagcctgagatctgaagacacggctgtgtattactgtgcgagagtgggtagtagtggttcggatgactactggggccaggga
89	IGHV3-53	IGHJ4	ARGVPQSFYFDY	12	catctccagacacaattccaagaacacgctgtatcttcaaatgaacaggctgagagctgaagacacggccgtgtattactgtgcgagaggggtaccccagagtttctactttgactactggggccaggga
81	IGHV3-53	IGHJ4	ARVGDYSNYLDY	12	catctccagagacaattccaagaacacgctgtatcttcaaatgaacagcctgagagccgaggacacggccgtgtattactgtgcgagagtaggtgactacagtaactaccttgactactggggccaggga
65	IGHV3-53	IGHJ4	ARVKFRERSFDY	12	catctccagagacaattccgagaacacgctgtatcttcaaatgaacagcctgagagccgaggacacggccgtgtattactgtgcgagagtgaagttcagggaacgaagctttgactactggggccaggga
64	IGHV3-53	IGHJ4	ARAGLGWYYFDY	12	catctccagagacaattccaagaacacgctgtatcttcaaatgaacagcctgagagccgaggacacggccgtgtattactgtgcgagagccgggctcggttggtactactttgactactggggccaggga
63	IGHV3-53	IGHJ4	ARGHSGNSYFDY	12	catctccagagacaattccaagaacacgctgtatgttcaaatgaacagcctgagagccgaggacacggccgtgtattactgtgcgagagggcacagtggtaactcttactttgactactggggccaggga
60	IGHV3-53	IGHJ4	ARVSSSWYGIDY	12	catctccagacacaattccaagaacacgctgtatcttcaaatgaacagcctgagagctgaggacacggccgtgtattactgtgcgagagttagcagcagctggtacggcattgactactggggccaggga
60	IGHV3-53	IGHJ4	ARGEKGGNFGDY	12	catctccagagacaattccaagaacacgctgtatcttcaaatgaacagcctgagagccgaggacacggccgtgtattactgtgcgagaggggaaaagggtggtaacttcggcgactactggggccaggga
59	IGHV3-53	IGHJ4	ARARGSGSYYTY	12	catctccagagacaattccaagaacacgctgtatcttcaaatgaacagcctgagagccgaggacacggccgtgtattactgtgcgagagcgcggggttcagggagttattatacctactggggccaggga
55	IGHV3-53	IGHJ4	ARGVVTPDYFDY	12	catctccagagacaattccaagaacacgctgtatcttcaaatgaacagcctgagagccgaggacacggccgtgtattactgtgcgagaggggtggtaactcccgactactttgactactggggccaggga
53	IGHV3-53	IGHJ4	ASLGYSSGWFDY	12	catctccagagacaattccaagaacacgctgtatcttcaaatgaacagcctgagagccgaggacacggccgtgtattactgtgcgagtctcgggtatagcagtggctggtttgactactggggccaggga
51	IGHV1-2	IGHJ6	ASSLDYRYGMDV	12	catgaccagggacacgtccatcagcacagcctacatggagctgagcaggctgagatctgacgacacggccgtgtattactgtgcgagttcccttgactacaggtacggtatggacgtctggggccaaggg
102	IGHV2-5	IGHJ4	AHSKSGLRLGFDY	13	caccaaggacacctccaaaaaccaggtggtccttacaatgaccaacatggaccctgtggacacagccacatattactgtgcacacagtaaatccgggctacgattaggctttgactactggggccaggga
78	IGHV2-5	IGHJ4	AHSTAGRRYYFDY	13	caccaaggacacctccaaaaaccaggtggtccttacaatgaccaacatggaccctgtggacacagccacatattactgtgcacactctacggctggccggaggtactactttgactactggggccaggga
65	IGHV2-5	IGHJ4	AHTTGGRNGYFEY	13	caccagggacacctccaaaaaccacgtggtccttagaatgaccaacatggaccctgtggacacaggcacatattattgtgcacataccaccgggggccgaaacggttactttgagtattggggccaggga
64	IGHV2-5	IGHJ4	ALDGSGSYYNFDY	13	caccaaggacacctccaaaaaccaggtggtccttacaatgaccaacatggaccctgtggacacagccacatattactgtgcactggatggttcagggagttattataactttgactactggggccaggga
57	IGHV2-5	IGHJ4	ALRGQVGATTFDY	13	caccaaggacacctccaaaaaccaggtggtccttacaatgaccaacatggaccctgtggacacagccacatattactgtgcactccgaggtcaagtgggagctaccacttttgactactggggccaggga
66	IGHV4-59	IGHJ4	ARTKRYPETYFDY	13	atcagtagacacgtccaagaaccagttctccctgaagctgagctctgtgaccgctgcggacacggccgtgtattactgtgcgagaacaaagaggtatcccgagacctactttgactactggggccaggga
62	IGHV4-59	IGHJ4	AREGGYSSGLGDY	13	atcagtagacacgtccaagaaccagttctccctgaagctgagctctgtgaccgctgcggacacggccgtgtattactgtgcgagagagggggggtatagcagtggacttggggactactggggccaggga
60	IGHV4-59	IGHJ4	ARLCGGDCYLGDY	13	atcagtagacacgtccaagaaccagttctccctgaagctgagctctgtgaccgctgcggacacggccgtttattactgtgcgagactctgtggtggtgattgctacctgggcgactactggggccaggga
53	IGHV4-59	IGHJ4	AAIPRRGDYYFDY	13	atcagtagacacgtccaagaaccagttctccctgaagctgagctctgtgaccgctgcggacacggccgtgtattactgtgctgcgattcctcgccgaggggattactactttgactactggggccaggga
50	IGHV4-59	IGHJ4	ARGAYGYSYGYDY	13	atcagtagacacgtccaagaaccagttctccctgaagctgagctctgtgaccgctgcggacacggccgtgtattactgtgcgagaggagcctacggatacagctatggttacgactactggggccaggga
50	IGHV4-59	IGHJ4	ARVGELLWSYFDY	13	atcagtagacacgtccaagaaccagttctccctgaagctgagctctgtgaccgctgcggacacggccgtgtattactgtgcgagagttggggagttattatggtcctactttgactactggggccaggga
52	IGHV1-69	IGHJ4	AREGEWTRGEFGY	13	taccgcggacaaatccacgaacacagcctacatggaactgagcagcctgacatctgacgacacggccgtctattattgtgcgagggagggggagtggacccgaggggaatttggctattggggccaggga
56	IGHV1-3	IGHJ4	ARDLSSSWSGLDY	13	tatcagggacacatccgcgagcacagtcaacatggaactgagcagcctgagatctgaagacacggctgtgtattactgtgcgagagatctgagcagcagctggtcggggcttgattactggggccaggga
76	IGHV3-43	IGHJ3	AKVDRQQLVGGMDV	14	cagagacaacagcaaaaactccctgtatctgcaaatgaacagtctgagaactgaggacaccgccttgtattactgtgcaaaagtcgatcggcagcagctggttgggggtatggacgtctggggccaaggg
104	IGHV3-53	IGHJ6	ARDRMAYGYYYMDV	14	cagacacaattccaagaacacactgtatcttcaaatgaacagcctgagagctgaggacacggccgtgtattactgtgcgagagatcgtatggcctacggctactactacatggacgtctggggcaaaggg
76	IGHV3-53	IGHJ6	ARDSSSWYRNGMDV	14	cagagacaattccaagaacacgctgtatcttcaaatgaacagcctgagagccgaggacacggccgtgtattactgtgcgagagatagcagcagctggtacaggaacggtatggacgtctggggccaaggg
109	IGHV1-3	IGHJ4	ASQGAEQWLVQVDY	14	cagggacacgtccacgagcacagcctacatggagctgagcagtcagagatctgaggacatagatgtgtactactgtgcgagccaaggggccgaacagtggctggtacaggttgactactggggccaggga
66	IGHV1-3	IGHJ4	ARDGGGRDYYRFDY	14	cagggacacatccgcgagcacagcctacatggagctgagcagcctgagatctgaagacacggctgtgtattactgtgcgagagatgggggcgggcgggattactatagatttgactactggggccaggga
56	IGHV1-3	IGHJ4	VRDRTVADTRVLDY	14	cagggacgcacccgtgaccacagcctacatggagctgagcggcctgacatctgaagacacggctgtgtactactgtgtgagagatagaacagtggctgacacaagggttcttgactactggggccaggga
50	IGHV1-8	IGHJ6	ARGLGSGWPYYMDV	14	caggaacacctccataagcacagcctacatggagctgagcagcctgagatctgaggacacggccgtgtattactgtgcgagaggcctgggcagtggctggccctactacatggacgtctggggcaaaggg
96	IGHV3-30	IGHJ4	ARGPRAAAGRGYMDV	15	agacaattccaagaacacgctgtatctgcaaatgaacagcctgagagctgaggacacggctgtgtattactgtgcgagagggccacgggcagcagctgggcggggatacatggacgtctggggcaaaggg
76	IGHV3-30	IGHJ4	ARDPYYGQTLGYFDY	15	agacaattccaagaacacgctgtatctgcaaatgaacagcctgagagctgaggacacggctgtgtattactgtgcgagagatccatactatggccaaaccctgggctactttgactactggggccaggga
73	IGHV3-30	IGHJ4	ARDRPGDSSSSPIGY	15	agacaattccaagaacacgctgtatctgcaaatgaacagcctgagagctgaggacacggctgtgtattactgtgcgagagaccgtcccggggatagcagctcgtcccccattggctactggggccaggga
68	IGHV3-30	IGHJ4	AKALGTVTTKFVFDY	15	agacaattccaagaacacgctgtatctgcaaatgaacagcctgagagctgaggacacggctgtgtattactgtgcgaaagccctgggtacggtgactacgaaattcgtctttgactactggggccaggga
62	IGHV3-30	IGHJ4	AKDSCGSSGCQDFDY	15	agacaattccaagaacacgctgtatctgcaaatgaacagcctgagagctgaggacacggctgtgtattactgtgcgaaagattcatgtgggagcagtggctgccaggactttgactactggggccaggga
56	IGHV3-30	IGHJ4	ARDPLGTRGSGNFDY	15	agacaattccaagaacacgctgtatctgcaaatgaacagcctgagagctgaggacacggctgtgtattactgtgcgagagatcccttggggacgcgcggttcggggaattttgactactggggccaggga
56	IGHV3-30	IGHJ4	ARVNGELLNVYYFDY	15	agacaattccaagaacacgctgtatctgcaaatgaacagcctgagagctgaggacacggctgtgtattactgtgcgagagtcaacggggagttattgaacgtgtactactttgactactggggccaggga
56	IGHV3-30	IGHJ4	ARARKGYINSWYPDY	15	agacaattccaagaacacgctgtatctgcaaatgaacagcctgagagttgaggacacggctgtctatcactgtgcgagagcccgcaaaggatatatcaacagctggtaccctgactactggggccaggga
56	IGHV3-30	IGHJ4	VKAKWRGSALGIFGY	15	agacatttccaagaacaccctgtatctgcagatgaacaccctgagccctggggacacgggtgtgtacttctgtgtgaaagcaaaatggcgtggttcagccctgggaattttcggctactggggccaggga
55	IGHV3-30	IGHJ4	ARDSDYGGKTGTFDY	15	agacaattccaagaacacgctgaatctgcaaatgaacagcctgagacctgaggacacggctgtgtattactgtgcgagagattcggactacggtggtaagactgggacttttgactactggggccaggga
54	IGHV3-30	IGHJ4	AREGEWFGEFQYFDY	15	agacaattccaagaacacgctgtatctgcaaatgaacagcctgagagctgaggacacggctgtgtattactgtgcgagagaaggggaatggttcggggagttccagtactttgactactggggccaggga
51	IGHV3-30	IGHJ4	ARDEGRWFSAAGPDY	15	agacaattccaagaacacgctgtatgtgcaaatgaacagcctcaaagccgatgacacggctgtctattactgtgcgagagacgagggaaggtggttttcggcagctggacctgactactggggccaggga
51	IGHV3-30	IGHJ4	ATFTLYSSSSGYFDY	15	agagaattccaagaacacgctgtatctgcaaatgaacagcctgagagccgaagacacggctgtttattactgtgcgacattcaccttgtatagcagctcgtcggggtactttgactactggggccaggga
112	IGHV3-30	IGHJ6	ARDWSIGNYFHYGMDV	16	caattccaagaacacgttgtctctgcaaatgaacagcctgagagccgaggacacggctgtgtattactgtgcgagagattggagtatcggtaattacttccattacggtatggacgtctggggccaaggg
107	IGHV3-30	IGHJ6	ARAMVGSSSVYYGMDV	16	caattccaagaacacgctgtatctgcaaatgaacagcctgagagctgaggacacggctgtgtattactgtgcgagagccatggttggcagctcgtcagtatactacggtatggacgtctggggccaaggg
103	IGHV3-30	IGHJ6	ARGGWRVRYFDWFMDV	16	caattccaagaacacgctgtatctgcaaatgaacagcctgagagccgaggacacggctgtgtattactgtgcgagaggggggtggagggtacgatattttgactggtttatggacgtctggggccaaggg
90	IGHV3-30	IGHJ6	ANAVAGRPYYYYGMDV	16	caattccaagaacacgctgtatctgcaaatgaacagcctgagagctgaggacacggctgtgtattactgtgcgaatgcagtggctggccggccctactactactacggtatggacgtctggggccaaggg
79	IGHV3-30	IGHJ6	ARDWLLGPVYYYYMDV	16	caattccaggaacacgctgtatctccaaatgaacagcctgagacctgaggacacggctgtatattactgtgcgagagattggctgctgggaccagtctactactactacatggacgtctggggcaaaggg
76	IGHV3-30	IGHJ6	AKEVGDYDYDYNPMDV	16	caattccaagaacacgctgtgtctgcaaatggacaccctgagcgctgaggacaccgctttgtatttctgtgcgaaagaagtgggggactacgactacgactacaaccctatggacgtctggggccaaggg
71	IGHV3-30	IGHJ6	ARDSSSWYYYYYGMDV	16	caattccaagaacacgctgtatctgcaaatgaacagcctgagagccgaggacacggctgtgtattactgtgcgagagatagcagcagctggtactactactactacggtatggacgtctggggccaaggg
69	IGHV3-30	IGHJ6	AKDWAAVAGRAYGMDV	16	caattccaagaacacgctgtatctgcaaatgaacagcctgagagctgaggacacggctgtgtattactgtgcgaaagattgggcagcagtggctggacgggcctacggtatggacgtctggggccaaggg
67	IGHV3-30	IGHJ6	AKRVIAARPYYYGMDV	16	caattccaagaacacgctgtatctgcaaatgaacagcctgagagctgaggacacggctgtctattactgtgcgaaaagggttatagcagctcgcccttactactacggtatggacgtctggggccaaggg
66	IGHV3-30	IGHJ6	ARDGAMGSWYYYYMDV	16	caattccaagaatactctgtatctgcaaatgaacagcctgagagctgaggacacggctgtgtattactgtgcgagagatggggctatgggctcctggtactactactacatggacgtctggggcaaaggg
64	IGHV3-30	IGHJ6	ARAAAGLYSYYYYMDV	16	caattccaagaacacgctgtatctgcaaatgaacagcctgagagctgaggacacggctgtgtgttactgtgcgagagcagcagctggtctttactcctactactactacatggacgtctggggcaaaggg
59	IGHV3-30	IGHJ6	ARDGFVFTRDYYYMDV	16	caattccaagaacacgctgtatctgcaaatgaacagcctgagagctgaggacacggctgtgtattactgtgcgagagacgggtttgtttttaccagggactactactacatggacgtctggggcaaaggg
56	IGHV3-30	IGHJ6	ARAYGDYVDYYYGMDV	16	caattccaagaacacgctgtatctgcaaatgaacagcctgagagccgaggacacggctgtgtattactgtgcgagagcttacggtgactacgtggactactactacggtatggacgtctggggccaaggg
56	IGHV3-30	IGHJ6	ARGRHSSGDYYYYMDV	16	caattccaagaacacgctgtatctgcaaatgaacagcctgagagctgaggacacggctgtgtattactgtgcgagaggtcggcatagcagtggcgattactactactacatggacgtctggggcaaaggg
54	IGHV3-30	IGHJ6	ARVWGPEGYYYYGMDV	16	caattccaagaacacgctgtatctgcaaatgaacagcctgagagctgaggacacggctgtgtattactgtgcgagagtgtggggacccgaaggctactactactacggtatggacgtctggggccaaggg
51	IGHV3-30	IGHJ6	ARDRGDEWYYYYYMDV	16	caattccaagaacacgctgtatctgcaaatgaacagcctgagagctgaggacacggctgtgtattactgtgcgagagataggggagacgaatggtactactactactacatggacgtctggggcaaaggg
59	IGHV1-46	IGHJ4	ARRLPGGSGSYATLFDY	17	gtccacgagcacagtctacatggagctgagcagcctgagatctgaggacacggccgtgtattactgtgcgagacgcctccctgggggttcggggagttatgcgaccctttttgactactggggccaggga
77	IGHV4-31	IGHJ4	ARVVEEPLPDSSGPFDY	17	gtctaagaaccagttctccctgaaactgtactctgtgactgccgcggacacggccctatattactgtgcgagagtggtggaggagccattgccagatagtagtggtccctttgactactggggccaggga
51	IGHV4-31	IGHJ4	ARGGGYCSGGSCYSSDY	17	gtctaagaaccacttctccctgaagctgagctctgtgactgccgcggacacggccgtgtattattgtgcgagaggagggggatattgtagtggaggcagttgctattcgagtgactactggggccaggga
50	IGHV1-18	IGHJ4	ARDPRYYYDSSGYLPFDY	18	cacgagtacagcctacatggagctgaggagcctgagatctgacgacacggccgtgtattactgtgcgagagatcctcgttattactatgatagtagtggttatctgccctttgactactggggccaggga
93	IGHV4-34	IGHJ4	ARGKLLWFGELPNVGEYYFDY	21	gttctccctgaagctgagctctgtgaccgccgcggacacggctgtgtattactgtgcgaggggcaaattactatggttcggggagttaccaaacgtaggggagtactactttgactactggggccaggga
58	IGHV4-34	IGHJ4	ARGNNYDDVWGNYRFLVKFDY	21	ggtctccctgaacctgagctctgtgaccgccgcggacacggctgtctactactgtgcgagaggaaataattatgatgacgtttggggaaattatcgttttctagtaaagtttgactactgggcccaggga
56	IGHV4-34	IGHJ4	ARGRNRDPTPVLVVYAMYFDY	21	gttctccctgaagctgagctctgtgaccgccgcggacacggctgtgtattactgtgcgagaggccgaaaccgtgatccaacgcctgtactggtggtgtatgctatgtactttgactactggggccaggga
78	IGHV3-23	IGHJ6	AKDTPSIVGATWATTYYDMDV	21	gctgtatctgcaaatgaacagcctgagagccgaggacacggccgtatattactgtgcgaaagacactccgagtatagtgggagctacttgggctactacttactacgatatggacgtctggggccaaggg
75	IGHV3-23	IGHJ6	AKDPGFGKQHLIRKYDYVMDV	21	tttgtatctagaaatcaatagcctcagagccgaggacacggccgtatactactgtgcgaaagatccagggtttggaaagcaacatctgataaggaaatacgactacgttatggacgtctggggccaaggg
74	IGHV3-23	IGHJ6	ARFNYYDSSGYHMGLDYHMDV	21	gatgtatctgcaaatgaacagcctgacagccgaggacacggccgtatatttctgtgcgagattcaattactatgatagtagtgggtatcacatgggcttggactaccacatggacgtctggggcaaaggg
57	IGHV3-15	IGHJ4	TTDGNVVVPAAGVWGSSWGLDY	22	gtatctgcaaatgaacagcctgaaaaccgaggacacagccgtgtattactgtaccacagatgggaatgtagtagtaccagctgcaggggtttggggcagcagctgggggcttgactactggggccaggga
102	IGHV3-33	IGHJ6	AREAMGYCGRGICYGHYYAMDV	22	ctttctgcaaatgaacagcctgagagtcgaggacacggctgtgtattattgtgcgcgagaggctatgggttattgtggtcgtggtatatgctatggccattactacgctatggacgtctggggccaaggg

## Sheet: P1-1
Clone no.	IGHVs	IGHJs	CDR3 AA	CDR3 AA Length	Sequences
85	IGHV3-30	IGHJ4	ARDFSGSCDY	10	actcaccatctccagagacaattctgagaacacactatctctgcaaatgaggagcctgagagctgaggacacggctgtctattactgcgcgagagattttagtggttcttgtgactattggggccaggga
63	IGHV3-30	IGHJ4	AREGLHGDDY	10	attcaccatttccagagacaatcccaagaacacactgtatctgcaaatgagcagcctgagaggtgaagactcggctgtgtatttctgtgcgagagagggccttcacggtgacgattactggggccaggga
57	IGHV3-30	IGHJ4	AKDNAGVPDY	10	attcaccatctccagagacaattccaagaacacgctgtatctgcaaatgaacagcctgagagctgaggacacggctgtgtattactgtgcgaaagataatgcgggtgtcccggactactggggccaggga
52	IGHV3-30	IGHJ4	ARELPSEFDY	10	attcaccatctccagagacaattccaagaacacgctgtatctgcaaatgaacagcctgagagctgaggacacggctgtgtattactgtgcgagagaactaccctcagaatttgactactggggccaggga
50	IGHV3-30	IGHJ4	ARDRALSVDY	10	attcaccatctccagagacaattccaagaacacgctgtatctgcaaatgaacagcctgagagctgaggacacggctgtgtattactgtgcgagagatcgggccctctctgtcgactactggggccaggga
52	IGHV1-3	IGHJ4	ASGLGLRFFDH	11	caccattagcagagacacatccgcgagcacagcctacatggacctgtacagcctgacatctgaagacacggctgtgtattactgtgcgagtggcctgggcctaaggttttttgaccactggggccacgga
75	IGHV3-74	IGHJ5	ARPDIGSWGLHY	12	catctccagagacaacgccaagaacactctgtatctgcaaatgaacagtctcagacccgaggacacggctgtctattactgtgcaagaccggacatcgggtcctgggggctccactactggggccaggga
141	IGHV2-5	IGHJ4	AHSVRGEGGYFDY	13	caccaaggacacctccaaaaaccaggtggtccttacaatgaccaacatggaccctgtggacacagccacatattactgtgcacacagtgttagaggtgaagggggctactttgactactggggccaggga
75	IGHV2-5	IGHJ4	AHFVSGIYFKTGF	13	caccagggacacgtccaaaaaccaggtgctccttaaaatgaccaacatgcaccctgtggacacagccacctatttttgtgcacactttgttagtgggatctacttcaagactggcttctggggccaggga
53	IGHV2-5	IGHJ4	AHVEAYFDCYFDY	13	caccaaggacacctccaaaaaccaggtggtccttacaatgaccaacatggaccctgtggacacagccacatattactgtgcacacgtagaggcctattttgactgctactttgactactggggccaggga
50	IGHV2-5	IGHJ4	AHMWFGEFRVFDY	13	caccaaggacacctccaaaaaccaggtggtccttacaatgaccaacatggaccctgtggacacagccacatattactgtgcacacatgtggttcggggagtttagggtgtttgactactggggccaggga
66	IGHV4-59	IGHJ4	ARGEYSGYDPFDH	13	atcagtagacacgtccaagaaccagttctccctgaagctgagctctgtgaccgctgcggacacggccgtgtatttctgtgcgagaggggaatatagtggatacgacccctttgaccactggggccaggga
51	IGHV4-59	IGHJ4	ARVAGSYYRRFDY	13	atcagtagacacgtccaagaaccagttctccctgaagctgagctctgtgaccgctgcggacacggccgtgtattactgtgcgagagtcgcggggagttattatagaagatttgactactggggccaggga
77	IGHV1-3	IGHJ4	ARGGRDTATFFDY	13	taccagggacacatccgcgagcacagcctacatggagctgagcagcctgagatctgaagacacggctgtgtattactgtgcgagagggggcagggatacagctacgttctttgactactggggccaggga
70	IGHV1-3	IGHJ4	ARDFMITFGGVDY	13	taccagggacacatccgcgagcacagcctacatggagctgagcagcctgagatctgaagacacggctgtgtattactgtgcgagagactttatgattacatttgggggagttgactactggggccaggga
64	IGHV1-3	IGHJ4	ATYSSGWEYYFDY	13	taccagggacacatccgcgagcacagcctacatggagctgagcagcctgagatctgaagacacggctgtgtattactgtgcgacgtatagcagtggctgggagtactactttgactactggggccaggga
50	IGHV1-3	IGHJ4	ARIPAIAAGGLGY	13	taccagggacacatacgcgagcacagcctacatggagatcaacgacctgacattcgaagacacggctgtctattactgtgcgcgaatcccggctattgcagcaggtggtcttggctactggggccgggga
112	IGHV1-3	IGHJ4	ARDGDYSSNCPGEY	14	cagggacacatccgcgaccacagcctacatggagctgagcagcctgaaatctgaagacacggctgtgtattactgtgcgagagatggtgattatagtagcaattgtcccggagaatactggggccaggga
70	IGHV1-3	IGHJ4	ARDTAQLNWVLPAH	14	cacggacacatccgcgagcacagcctacatggaactgagcagcctgagatctgaagacacggctgtgtattactgtgcgagagatacggcccaattaaactgggtccttcctgcccactggggccaggga
86	IGHV3-30	IGHJ4	ASAYCTTTTCYALDY	15	agacaattccaaggacacgctgtatctggaaatgagcagcctgaaagccgaagacacggctatgtattactgtgcgagcgcatattgtactactactacatgctatgcgctcgactactggggccaggga
71	IGHV3-30	IGHJ4	AKGEGSGSYYNVTPY	15	agacaattccaagaacacgctgtatctgcaaatgaacagcctgagagctgaggacacggctgtgtattactgtgcgaaaggtgaaggttcagggagttattataacgtaacaccatactggggccaggga
69	IGHV3-30	IGHJ4	AVQQQLVPPFGPLDY	15	agacaattccaagaacacgctgtatctgcaaatgaacagtctgagaggtgaggacacggctgtgtattactgtgcggttcaacagcagctggtgccgcccttcgggcctcttgactactggggccaggga
67	IGHV3-30	IGHJ4	ARDRMIVVVTTILEY	15	agacaattccaagaacacgctgtatctgcaaatgaacagcctgagagctgaggacacggctgtgtattactgtgcgagagatcggatgattgtggtggtgactactattcttgagtactggggccaggga
64	IGHV3-30	IGHJ4	ARDVYFDWLLSNFDY	15	agacaattccaagaacacgctgtatctgcaaatgaacagcctgagagctgaggacacggctgtgtattactgtgcgagagacgtatattttgactggttattatccaactttgactactggggccaggga
63	IGHV3-30	IGHJ4	ARDPGDATGMGYFDC	15	agacaattccaagaacacacttgatttgcaaatgaacagcctgagagctgaggactcggctgtgtattactgtgcgagagatcccggtgatgcaactggcatggggtactttgactgctggggccaggga
59	IGHV3-30	IGHJ4	ARDPLYSTNWSNLDY	15	agacaattccaagaacacgctgtatctgcaaatgaacagcctgagagctgaggacacggctgtgtattactgtgcgagagatcccttgtatagcaccaactggtccaaccttgactactggggccaggga
56	IGHV3-30	IGHJ4	ARDSAYDFWSGPLDN	15	agacaattccgagaacactctgtatctgcaaatggacagcctgagagtcgaggacacggctgtgtattactgtgcgagagattcggcttacgatttttggagtggccccttggacaactggggccaggga
118	IGHV3-30	IGHJ6	ARDGTSGWTTHYGLDV	16	caattccaagaatacgctgtatctgcaaatgaacagcctgagaattgaggacacggttgtgtattactgtgcgagagatgggaccagtggctggacgacccactacggtttggacgtctggggccatggg
93	IGHV3-30	IGHJ6	ARGDHFIRRPYYYMDV	16	caattccaagaacacgctgtatctgcaaatgaacagcctgagagctgaggacacggctgtgtattactgtgcgagaggggaccactttatacggagaccctactactacatggacgtctggggcaaaggg
85	IGHV3-30	IGHJ6	AKALDVTSYYYYGMDV	16	caattccaagaacacgctgtatctgcaaatgaacagcctgagagctgaggacacggctgtgtattactgtgcgaaagccctagatgttactagttactactactacggtatggacgtctggggccaaggg
83	IGHV3-30	IGHJ6	ARDLSPGGQHYYYMDV	16	caattccaagaacaccctgtatctgcaaatgaacagcctgagaactgaggacacggctgtgtattactgtgcgagagatctatcaccaggtggccaacattattattacatggacgtctggggcaaaggg
79	IGHV3-30	IGHJ6	AKDRGYSSSWHTGMHV	16	caattccaagaacacgctgtatctgcaaatgaacagcctgagagctgaggacacggctgtgtattactgtgcgaaagatagggggtatagcagcagctggcacaccggaatgcacgtctggggccaaggg
72	IGHV3-30	IGHJ6	ARDDAPVALYYYGMDV	16	caactccaagaacacgctgtctctgcaaatgaacagtctgagagctgaggacacggctgtgtattattgtgcgagagacgatgcaccagtggctctctattactacggtatggacgtctggggccaaggg
69	IGHV3-30	IGHJ6	ARDSWDYGGTYYGMDV	16	caattccaagaacacgatgtatctgcaaatgaacagcctgagagctgaggacacggctgtgtatttctgtgcgagagattcttgggactacggtggcacctactacggtatggacgtctggggccaaggg
69	IGHV3-30	IGHJ6	ARERIFGDSEVYGMDV	16	caattccaagaacacgctgtatctgcaaatgaacagcctgagagctgaggacacggctgtgtattactgtgcgagagaacggatttttggagattcagaagtgtacggtatggacgtctggggccaaggg
68	IGHV3-30	IGHJ6	ARDQVGGASYYYGMDV	16	caattccaagaacacgctgtatctgcaaatgaacagcctgagagctgaggacacggctgtgtattactgtgcgagagatcaggtgggaggggcatcctactactacggtatggacgtctggggccaaggg
61	IGHV3-30	IGHJ6	AREPLEYSSSPYGMDV	16	caattccaagaacacgctgtatctgcaaatgaacagcctgagagccgaggacacggctgtgtattactgtgcgagagaaccgctggagtatagcagctccccttacggtatggacgtctggggccaaggg
51	IGHV3-30	IGHJ6	AKDRSGALYWSHGMDV	16	caatggcaagaagacgctgtatctgcaaatgaacagcctgagagctgaggacacggctgtgtattactgtgcgaaagatcgaagtggagcactgtactggtctcacgggatggacgtctggggccaaggg
55	IGHV1-46	IGHJ4	ARDLDDSSGYYYGSLDY	17	gtccacgagcacagtctacatggacctgagcagcctgagatctgaggacacggccgtatattactgtgcgagagatctagatgatagtagtggttattactacggttctttggactactggggccaggga
51	IGHV4-31	IGHJ4	ARGGVDSSGYYYRDFDY	17	gtctaagaaccagttctccctgaagctgagctctgtgactgccgcggacacggccgtgtattactgtgcgagagggggggttgatagtagtggttattactacagggactttgactactggggccaggga
69	IGHV3-23	IGHJ6	AKAPFGYYGSERTKYFYYMDV	21	gctatatctgcaaatgaacagcctgagagccgaggacacggccgtatattactgtgcgaaagcaccctttgggtactatggttcggagaggactaagtacttctattacatggatgtctggggcaaaggg
64	IGHV3-23	IGHJ6	APPAVGIITVQGVIIGYGMDV	21	ggtgtatctacaaatgaacagcctgagagccgaggacacggccgtatattactgtgcacctcccgccgtggggataataacggttcagggagttattatagggtacggtatggacgtctggggccaaggg
63	IGHV3-23	IGHJ6	AKDPGFGKQHLIRKYSYVMDV	21	gctgtatctagaaatgaacagcctgagagccgaggacacggccgtatattactgtgcgaaagatccagggtttggaaagcaacatctgataaggaaatactcctacgttatggacgtctggggccaaggg
52	IGHV3-15	IGHJ4	TTDGSPLTIVGWLRSRRSFFDY	22	gtatctgcaaatgaacagcctgaaaaccgaggacacagccgtgtattactgtaccacagatgggtccccactcactatagttgggtggctacgatcccgaagatctttctttgactactggggccaggga
78	IGHV3-33	IGHJ6	ARDKYVPAAAGRTYYYYYGLDV	22	gtttctgcaaatgaacagcctgagagccgaggacacggctgtgtattactgtgcgagagataaatatgttccagcagcagctggccgaacctactactactactacggtttggacgtctggggccaaggg

## Sheet: P1-3
Clone no.	IGHVs	IGHJs	CDR3 AA	CDR3 AA Length	Sequences
67	IGHV3-30	IGHJ4	ANEGVTPLDY	10	attcaccatctccagagacaattccaagaacacgctgtatctgcaaatgaacagcctgagagctgaggacacggctgtgtattactgtgcgaatgagggggtgaccccccttgactactggggccaggga
64	IGHV3-30	IGHJ4	ARDRYYAYDY	10	attcaccatctccagagacaattccaagaacacgatgtatctgcaaatgaacagcctgagagctgaggacacggctgtgtattactgtgcgagagatcgctactatgcctatgactactggggccaggga
62	IGHV3-30	IGHJ4	ARVGAPTIGY	10	attcaccatctccagagacaattccaagaacacgctgtatctgcaaatgaacagcctgagagctgaggacacggctgtgtattactgtgcgagagttggggctcccaccatcggctactggggccaggga
165	IGHV3-48	IGHJ3	ARAPQQPCPGDV	12	catctccagagacaattcgaagaactcactgtatctgcaaatgcacagcctgacagccgaggacacggctgtatattactgtgcgagggccccccagcagccctgtccgggggacgtctggggcaaaggg
71	IGHV3-53	IGHJ4	ARHPQSGDYFDY	12	catctccagacacaattccaagaacacgctgtatcttcaaatgaacagcctgagagctgaggacacggccgtgtattactgtgcgagacatcctcaatccggggattactttgactactggggccaggga
52	IGHV2-5	IGHJ4	AHRSYENSGFFDS	13	caccaaggacacctccaaaaatgttgtgggcctcacagtgaccaacatggaccctgtggacacagccacatatttctgtgcacaccgctcctatgagaacagtggtttctttgactcctggggccaggga
96	IGHV4-59	IGHJ4	ARGSELGFHYFDY	13	atcagtagacacgtccaagaaccagttctccctgaagctgagctctgtgaccgctgcggacacggccgtgtattactgtgcgagaggtagcgaactgggttttcactactttgactactggggccaggga
62	IGHV4-59	IGHJ4	ARGSYGDYLIPDY	13	atcagtagacacgtccaagaaccagttctccctgaagctgagctctgtgaccgctgcggacacggccgtgtattactgtgcgagagggtcttacggtgactacttgatacctgactactggggccaggga
77	IGHV1-69	IGHJ4	VRDEYSSSAGFDY	13	taccgcggacgaatccacgagcacagcctacatggagttgagcagcctgagatctgaggacacggccgtgtattactgtgtcagagatgagtatagcagctcggcggggtttgactactggggccaggga
55	IGHV1-2	IGHJ4	ARASVGATGDFDY	13	gaccagggacacgtccatcagcacagcctacatggagctgagcaggctgagatctgacgacacggccgtgtattactgtgcgagagcctcggtgggagctacgggggattttgactactggggccaggga
76	IGHV1-3	IGHJ4	ARSLQQQLVGPDY	13	taccagggacacatccgcgagcacagcctacatggagctgagcagcctgagatctgaagacacggctgtgtattactgtgcgagatcgttacagcagcagctggtcgggcctgactactggggccaggga
77	IGHV3-43	IGHJ3	AKSGDGSYSAAFDI	14	cagagacaacagcaaaaactccctgtatctgcaaatgaacagtctgagaactgaggacaccgccttgtattactgtgcaaaaagcggggatgggagctactcggcagcttttgatatctggggccaaggg
93	IGHV3-53	IGHJ6	ARARGLWDYYYMDV	14	cagacacaattccaagaacacgctgtatcttcaaatgaacagcctgagacctgaggacacggccgtgtattactgtgcgagagcgagggggctttgggactactactacatggacgtctggggcaaaggg
52	IGHV1-3	IGHJ4	ARDGGGSGWYPLDY	14	cagggacacatccgcgagcacagcctacatggagctgagcagcctgagatctgaagacacggctgtgtattactgtgcgagagatgggggggggagtggctggtaccccttggactactggggccaggga
77	IGHV3-30	IGHJ4	ARDKEWELRDSFFDY	15	agacaattccaagaacacgctgtatctgcaaatgaacagcctgagagctgaggacacggctgtgtattactgtgcgagagataaggagtgggagctacgggattccttctttgactactggggccaggga
73	IGHV3-30	IGHJ4	AKAGGQWLVRGYFDY	15	agacaattccaagaacacgctgtatctgcaaatgaacagcctgagagctgaggacacggctgtgtattactgtgcgaaagctggtggacagtggctggtaagggggtactttgactactggggccaggga
62	IGHV3-30	IGHJ4	ARGGVGVGATLEIDY	15	agacaattccaagaacacgctgtatctgcaaatgaacagcctgagagctgaggacacggctgtgtattactgtgcgagaggtggggtcggtgtgggagctaccttggagattgactactggggccaggga
61	IGHV3-30	IGHJ4	AKEGDSSSWYYYFDY	15	agacaattccaagaacacgctgtatctgcaaatgaacagcctgagagctgaggacacggctgtgtattactgtgcgaaagaaggggatagcagcagctggtactactactttgactactggggccaggga
55	IGHV3-30	IGHJ4	ARVLGQQPKAGYFDY	15	agacaattccaagaacacgctgtatctgcaaatgaacagcctgagagctgaggacacggctgtgtattactgtgcgagagtcttagggcagcagccgaaggcgggctactttgactactggggccaggga
52	IGHV3-30	IGHJ4	ARDYYYDSYDGHLDS	15	agacaattccaaaaacactctgcatctgcaaatgagcagcctgacacttgacgacacggctgtctattattgtgcgagagactattattatgacagttatgatggccaccttgactcctggggcctggga
108	IGHV3-30	IGHJ6	AKVPRDGYDGTYGMDV	16	caattccaagaacacgctgtatctgcaaatgaacagcctgagagctgaggacacggctgtgtattactgtgcgaaagtcccccgggatggctacgatgggacatacggtatggacgtctggggccaaggg
101	IGHV3-30	IGHJ6	ARDRGWYGSGSYGMDV	16	caattccaagaacacgctgtatctgcaaatgaacagcctgagagctgaggacacggctgtgtattactgtgcgagagatcgggggtggtatggttcagggagctacggtatggacgtctggggccaaggg
96	IGHV3-30	IGHJ6	ARDREKRDYYYYGMDV	16	caattccaagaacacgctgtatctgcaaatgaacagcctgagagctgaggacacggctgtgtattactgtgcgagagatcgggagaagcgggactactactactacggtatggacgtctggggccaaggg
92	IGHV3-30	IGHJ6	ARDRYQGAYYYYGMDV	16	caattccaagaacacgctgtatctgcaaatgaacagcctgagagccgaggacacggctgtgtattactgtgcgagagatcggtaccagggggcctactactactacggtatggacgtctggggccaaggg
90	IGHV3-30	IGHJ6	AKVGGLGYGRDKGMDV	16	caattccaagaacacgctgtatctgcaaatgaacagcctgagagctgaggacacggctgtgtattactgtgcgaaagtgggggggttgggctacggtcgggacaagggtatggacgtctggggccaaggg
74	IGHV3-30	IGHJ6	AKDHKWLDYYYYGMDV	16	caattccaagaacacgctgtatctgcaaatgaacagcctgagagctgaggacacggctgtgtattactgtgcgaaagatcacaagtggctggactactactactacggtatggacgtctggggccaaggg
65	IGHV3-30	IGHJ6	ARGAQQSVGYYYYMDV	16	cacttccaagaacacgctgtatctgcaaatgaacagcctgagagctgaggacacggctgtgtattactgtgcgagaggggcgcagcagtcagtcgggtactactactacatggacgtctggggcaaaggg
59	IGHV3-30	IGHJ6	ARTSSSSVYYYYYMDV	16	caattccaagaacacgctgtatctgcaaatgaacagcctgagagctgaggacacggctgtgtattactgtgcgagaacttcaagcagttctgtctactactactactacatggacgtctggggcaaaggg
52	IGHV3-30	IGHJ6	AKEGSSWYNYYYGMDV	16	caattccaagaacacgctgtatctgcaaatgaacagcctgagagctgaggacacggctgtgtattactgtgcgaaagagggcagcagctggtacaactactactacggtatggacgtctggggccaaggg
91	IGHV6-1	IGHJ3	ARTSYYGTFTSIGYFDI	17	atccaagaaccagttctccctgcagttcaactctgtgactcccgaggacacggctgtgtacttctgtgcaaggacgtcgtattatgggaccttcacttcgatcggttactttgatatttggggccaaggg
71	IGHV6-1	IGHJ3	ARGPPMAAAGTRNAFDI	17	atccaagaaccagttctccctgcagctgaactctgtgactcccgaggacacggctgtgtattactgtgcaagaggccctccaatggcagcagctggtacaaggaatgcttttgatatctggggccaaggg
166	IGHV4-31	IGHJ4	ARGGRTRGYSNYGQFDY	17	gtctaagaaccagttctccctgaagctgagctctgtgactgccgcggacacggccgtgtattactgtgcgagagggggacgtacgcgggggtacagtaactacggtcagtttgactactggggccaggga
122	IGHV4-34	IGHJ4	ARDGRLRGSYYTGSGSSYFDH	21	gttctctctgaacctgagctctgtgaccgccgcggacacggccatatatttctgtgcgagggacgggcgcctgaggggatcgtattatactggttcagggagttcttactttgaccactggggccaggga
75	IGHV3-23	IGHJ6	AKDEWEYVAVAATYYYYGMDV	21	gctgtatctgcaaatgaacagcctgagagccgaggacacggccgtatattactgtgcgaaagatgagtgggagtatgtagcagtggctgccacttactactactacggtatggacgtctggggccaaggg

## Sheet: P2-0
clone no.	IGHVs	IGHJs	CDR3 AA	CDR3 AA Length	Sequences
62	IGHV2-5	IGHJ4	AHVHDIVAYYFDY	13	caccaaggacacctccaaaaaccaggtggtccttacaatgaccaacatggaccctgtggacacagccacatattactgtgcacacgtccacgatatagtggcgtactactttgactactggggccaggga
52	IGHV2-5	IGHJ4	AHRSSAARYYFDY	13	caccaaggacacctccaaaaaccaggtggtccttacaatgaccgacatggaccccgtggacacagccacatattattgtgcacacagaagctcagcagctaggtattattttgactactggggccaggga
50	IGHV2-5	IGHJ4	AHRGQMVPRGFDY	13	caccaaggacacctccaagaaccaggtggtccttacaatgaccaacatggaccctgtggacacagccacatattactgtgcacacaggggacaaatggtgccgagaggctttgactactggggccaggga
53	IGHV1-3	IGHJ4	ARDGSSGWYYFDY	13	taccagggacacatccgcgagcacagcctacatggagctgagcagcctgagatctgaagacacggctgtgtattactgtgcgagagatggtagcagtggctggtactactttgactactggggccaggga
62	IGHV1-3	IGHJ4	ARSSYDSSGYYYDY	14	cagggacacatccgcgagcacagcctacatggagctgagcagcctgagatctgaagacacggctgtgtattactgtgcgagatcatcgtatgatagtagtggttattactacgactactggggccaggga
55	IGHV1-8	IGHJ6	ARWYYYGSGRSMDV	14	caggaacacctccataagcacagcctacatggagctgagcagcctgagatctgaggacacggccgtgtattactgtgcgagatggtattactatggttcggggaggagtatggacgtctggggccaaggg
66	IGHV1-2	IGHJ3	AIVYYYGSGFPRSGPNV	17	gtccatcagaacaggctacatggagctgagcaggctgagatctgacgacacggccgtgtattactgtgcgatcgtctattactatggttcggggttccctcggtctggtccgaacgtctggggccaaggg
62	IGHV4-34	IGHJ4	ATQGYYDYVWGSYRYTGTFDY	21	gttctccctgaagctgagctctgtgaccgccgcggacacggctgtgtattactgtgcgacacaagggtattatgattacgtttgggggagttatcgttataccgggacttttgactactggggccaggga

## Sheet: P2-1
Clone no.	IGHVs	IGHJs	CDR3 AA	CDR3 AA Length	Sequences
62	IGHV2-5	IGHJ4	AYSLSTPHSYFDS	13	caccagggacacctccaaaacccacgtggtccttacaatgactaacatggacccagtggacacagccacatattactgtgcatacagtctctccacaccccactcctactttgactcctggggccaggga
53	IGHV2-5	IGHJ4	AHHSSGWYAPFDY	13	caccaaggacacctccaaaaaccaggtggtccttacaatgaccaacatggaccctgtggacacagccacatattactgtgcacaccatagcagtggctggtacgccccatttgactactggggccaggga
66	IGHV3-30	IGHJ6	ARPWAVAAAGDYGMDV	16	caattccaagaacacgctgtatctgcaaatgaacagcctgagagctgaggacacggctgtgtattactgtgcgagaccatgggcggtagcagcagctggtgactacggtatggacgtctggggccaaggg
56	IGHV3-30	IGHJ6	ARDGDYYGYYYYGMDV	16	caattccaagaacacgctgtatctgcaaatgaacagcctgagagctgaggacacggctgtgtattactgtgcgagagatggggactactacggttactactactacggtatggacgtctggggccaaggg
56	IGHV4-34	IGHJ5	ARGCSLLRIVVVVAGKGGWFDP	22	ctccctgaagctgagctctgtgaccgccgcggacacggctgtgtattactgtgcgagaggctgttccttgcttcgaattgtagtggtggtagctggcaagggagggtggttcgacccctggggccaggga

## Sheet: P2-3
Clone no.	IGHV	IGHJ	CDR3 AA	CDR3 AA Length	Sequences
52	IGHV3-30	IGHJ4	ARDWDSGHDY	10	attcaccatctccagagacaattccaagaacacgctgtatctgcaaatgaacagcctgagagctgaggacacggctgtgtattactgtgcgagagattgggacagtggccatgactactggggccaggga
60	IGHV1-2	IGHJ4	ARATSGSYSY	10	ggtcaccgtgaccagggacacgtccatcagtaccgtctacttggagctgagcaggctcatatctgacgacacggccgtgtattactgtgcgagagctacaagtgggagctactcctactggggccaggga
56	IGHV1-3	IGHJ4	ARGQQLVYFDY	11	caccattaccagggacacatccgcgagcacagcctacatggagctgagcagcctgagatctgaagacacggctgtgtattactgtgcgagggggcagcagctggtatactttgactactggggccaggga
60	IGHV1-2	IGHJ6	AGLWFGPYGMDV	12	catgaccagggacacgtccatcagcacagcctacatggagctgagcaggctgagatctgacgacacggccgtgtattactgtgccggtctatggttcgggccctacggtatggacgtctggggccaaggg
62	IGHV2-5	IGHJ4	AHRGGSGAYYFDY	13	caccaaggacacctccaaaaaccaggtggtccttacaatgaccaacatggaccctgtggacacagccacatattactgtgcacacaggggcggttcgggagcgtactactttgactactggggccaggga
52	IGHV2-5	IGHJ4	AHFYGSGSYLMEY	13	caccaaggacacctccaaaaaccaggtggtccttacaatgaccaacatggaccctgtggacacagccacatattactgtgcacacttttatggttcggggagttatcttatggaatactggggccaggga
61	IGHV1-69	IGHJ2	AREPITTPGYFDL	13	taccgcggacaaatccacgagcacagcctacatggagctgagcagcctgagatctgaggacacggccgtgtattactgtgcgagggaacctattactactcccgggtacttcgatctctggggccgtggc
51	IGHV3-53	IGHJ6	AREIPGDYYYGMDV	14	cagagacaattccaagaacacgctgtatcttcaaatgaacagcctgagagccgaggacacggccgtgtattactgtgcgagagagatccccggtgactactactacggtatggacgtctggggccaaggg
52	IGHV1-3	IGHJ4	ARDGPNDYTAGAGY	14	cagggacacatccgcgagcacagcctacatggagctgagcagcctgagatctgaagacacggctgtgtattactgtgcgagagatggccccaacgattacactgcaggggcgggctactggggccaggga
78	IGHV1-8	IGHJ6	ARRLTYYYGSGSDV	14	caggaacacctccataagcacagcctacatggagctgagcagcctgagatctgaggacacggccgtgtattactgtgcgagacggttaacgtattactatggttcggggagtgacgtctggggccaaggg
58	IGHV3-30	IGHJ6	ARDQDYGDYYYYGMDV	16	caattccaagaacacgctgtatctgcaaatgaacagcctgagagctgaggacacggctgtgtattactgtgcgagagatcaggactacggtgactactactactacggtatggacgtctggggccaaggg
54	IGHV3-30	IGHJ6	ARQTTVGPYYYYGMDV	16	caattccaagaacacgctgtatctgcaaatgaacagcctgagagctgaggacacggctgtgtattactgtgcgagacagactacggtagggccctactactactacggtatggacgtctggggccaaggg
54	IGHV3-30	IGHJ6	ARDLVGSPGGYYGMDV	16	caattccaagaacacgctgtatctgcaaatgaacagcctgagagctgaggacacggctgtgtattactgtgcgagagatctcgtcggttccccgggcgggtactacggtatggacgtctggggccaaggg
50	IGHV3-30	IGHJ6	AREVGDIKGYYYGMDV	16	caattccaagaacacgctgtatctgcaaatgaacagcctgagagctgaggacacggctgtgtattactgtgcgagagaagtgggcgatatcaagggctactactacggtatggacgtctggggccaaggg
